# Supplementary material for: A Transcriptional Variant of Anaplastic Lymphoma Kinase Promotes Apoptosis in Ovarian High‐Grade Serous Carcinoma
Source: Mol Carcinog. 2025 May 19;64(8):1281–6. doi: 10.1002/mc.23928 (PMC12272811; doi:10.1002/mc.23928)
Supplement: Supplementary file 5 — Supplementary Table S1. [file MC-64-1281-s004.xlsx]

## Sheet: Sheet1
	Supplementary Table S1 Summary of antibodies used in this study
				Dilution
	Antibody	Clone (catalog number)	Source	IHC	Western blot
	poly (ADP-ribose) polymerase 1 (PARP1)	#9542	Cell Signaling Technology (Danvers, MA, USA)	NE	x500
	cleaved PARP1	(Asp214)(D64E10), #5625	Cell Signaling Technology	x100	NE
	cleaved caspase-3	(Asp175)(5A1E), #9664	Cell Signaling Technology	NE	x1000
	Slug	(C19G7), #9585	Cell Signaling Technology	NE	x500
	Anaplastic lymphoma kinase (ALK)	D5F3	Cell Signaling Technology	x200	x1000
	CD44v6	VFF-7	Abcam (Cambridge, MA, USA)	NE	x1000
	Nestin	10C2	Abcam	NE	x1000
	Twist1	Twist2C1a	Abcam	NE	x1000
	Sox2	(ab97959)	Abcam	NE	x1000
	Snail	(ab180714)	Abcam	NE	x1000
	BCL2	124, M887	Dako (Copenhagen, Denmark)	NE	x1000
	p53	DO7 (NCL-L-p53-DO7)	Novocastra Lab Ltd (Newcastle, UK)	x1000	NE
	N-cadherin	32/N-cadherin	BD Biosciences (San Jose, CA, USA)	NE	x1000
	Aldehyde dehydrogenase 1 (ALDH1)	44/ALDH	BD Biosciences	NE	x1000
	BAX	3/Bax,610982	BD Biosciences	NE	x1000
	X-linked inhibitor of apoptosis protein	48/hILP/XIAP, 610762	BD Biosciences	NE	x20000
	CD133	W6B3C1	Miltenyi Biotechnology (Bergish Gladbach, Germany)	NE	x500
	E-cadherin	HELD-1	Takara (Shiga, Japan)	NE	x1000
	b-actin	AC-15,A5441	Sigma-Aldrich Chemicals (St. Louis, MO, USA)	NE	x20000
	FLAG (M2)	M2	Sigma-Aldrich Chemicals	NE	x10000
	Zink finger E-box binding homeobox 1 (ZEB1)	(HPA027524)	Sigma-Aldrich Chemicals	NE	x1000
	IHC, immunohistochemistry; NE, not examined
