# Supplementary material for: A Transcriptional Variant of Anaplastic Lymphoma Kinase Promotes Apoptosis in Ovarian High‐Grade Serous Carcinoma
Source: Mol Carcinog. 2025 May 19;64(8):1281–6. doi: 10.1002/mc.23928 (PMC12272811; doi:10.1002/mc.23928)
Supplement: Supplementary file 6 — Supplementary Table S2. [file MC-64-1281-s005.xlsx]

## Sheet: Sheet1
	Supplementary Table S2 Correlation between nuclear ALK expression and clinicopathological factors in ovarian serous carcinoma
			Nuclear ALK expression
			Cutoff value = 3				Cutoff value = 1				Cutoff value = 2				Cutoff value = 4				Cutoff value = 6				Cutoff value = 8
			High(≧3)	Low(＜3)			High(≧1)	Low(＜1)			High(≧2)	Low(＜2)			High(≧4)	Low(＜4)			High(≧6)	Low(＜6)			High(≧8)	Low(＜8)
		n	n (%)	n (%)	P-value		n (%)	n (%)	P-value		n (%)	n (%)	P-value		n (%)	n (%)	P-value		n (%)	n (%)	P-value		n (%)	n (%)	P-value
	Age (years)
	61>	74	19 (25.7)	55 (74.3)			52 (70.3)	22 (29.7)			40 (54.1)	34 (45.9)			21 (28.4)	53 (71.6)			16 (21.6)	58 (78.4)			13 (17.6)	61 (82.4)
	61≦	75	21 (28.0)	54 (72.0)	0.7		46 (60.5)	30 (39.5)	0.2		39 (51.3)	37 (48.7)	0.7		19 (25.0)	57 (75.0)	0.6		13 (17.1)	63 (82.9)	0.4		12 (15.8)	64 (84.2)	0.7
	FIGO stage
	Ⅰ	10	3 (30.0)	7 (70.0)			5 (50.0)	5 (50.0)			4 (40.0)	6 (60.0)			2 (20.0)	8 (80.0)			2 (20.0)	8 (80.0)			1 (10.0	9 (90.0)
	Ⅱ/Ⅲ/Ⅳ	140	38 (27.1)	102 (72.9)	0.8		93 (66.4)	47 (33.6)	0.2		75 (53.6)	65 (46.4)	0.4		38 (27.1)	102 (72.9)	0.6		27 (19.3)	113 (80.7)	0.9		24 (17.1)	116 (82.9)	0.5
	Histological grade
	high-grade	142	40 (28.2)	102 (71.8)			94 (67.1)	46 (32.9)			77 (55.0)	63 (45.0)	0.1		39 (27.9)	101 (72.1)			28 (20.0)	112 (80.0)			24 (17.1)	116 (82.9)
	low-grade	8	1 (12.5)	7 (87.5)	0.3		4 (50.0)	4 (50.0)	0.3		2 (25.0)	6 (75.0)			1 (12.5)	7 (87.5)	0.3		1 (12.5)	7 (87.5)	0.6		1 (4.0)	7 (87.5)	0.7
	pT factor
	pT1	16	6 (37.5)	10 (62.5)			10 (62.5)	6 (37.5)			8 (50.0)	8 (50.0)	0.82		5 (31.3)	11 (68.8)			4 (25.0)	12 (75.0)			3 (18.8)	13 (81.3)
	pT2/T3/T4	134	35 (26.1)	99 (73.9)	0.3		88 (65.7)	46 (34.3)	0.8		71 (53.0)	63 (47.0)			35 (26.1)	99 (73.9)	0.6		25 (18.6)	109 (81.3)	0.5		22 (16.4)	112 (83.6)	0.8
	LN metastasis
	positive	36	8 (22.2)	28 (77.8)			24 (66.7)	12 (33.3)			19 (52.8)	17 (47.2)			8 (22.2)	28 (77.8)			5 (13.9)	31 (86.1)			4 (11.1)	32 (88.9)
	negative	77	24 (31.2)	53 (68.8)	0.3		55 (71.4)	22 (28.6)	0.6		44 (57.1)	33 (42.9)	0.66		23 (29.9)	54 (70.1)	0.4		17 (22.1)	60 (77.9)	0.3		15 (19.5)	62 (80.5)	0.2
	Distant metastasis
	positive	33	9 (27.3)	24 (72.7)			24 (72.7)	9 (27.3)			21 (63.6)	12 (36.4)			9 (27.3)	24 (72.7)			6 (18.2)	27 (81.8)			5 (15.2)	28 (84.8)
	negative	117	32 (27.4)	85 (72.6)	0.9		74 (63.2)	43 (36.8)	0.3		58 (49.6)	59 (50.4)	0.15		31 (26.5)	86 (73.5)	0.9		23 (19.7)	94 (80.3)	0.8		20 (17.1)	97 (82.9)	0.7
	Dissemination
	present	118	31 (26.3)	87 (73.7)			80 (67.8)	38 (32.2)			67 (56.8)	51 (43.2)			31 (26.3)	87 (73.7)			21 (17.8)	97 (82.2)			19 (16.1)	99 (83.9)	0.7
	absent	32	10 (31.2)	22 (68.8)	0.5		18 (56.3)	14 (43.8)	0.2		12 (37.5)	20 (62.5)	0.1		9 (28.1)	23 (71.9)	0.8		8 (25.0)	24 (75.0)	0.3		6 (18.8)	26 (81.3)
	NAC
	yes	33	10 (30.3)	23 (69.7)			23 (69.7)	10 (30.3)			20 (60.6)	13 (39.4)			10 (30.3)	23 (69.7)			6 (18.2)	27 (81.8)			6 (18.2)	27 (81.8)
	no	117	31 (26.5)	86 (73.5)	0.6		75 (64.1)	42 (35.9)	0.6		59 (50.4)	58 (49.6)	0.3		30 (25.6)	87 (74.4)	0.5		23 (19.7)	94 (80.3)	0.8		19 (16.2)	98 (83.8)	0.7
	LN, lymph node; NAC, neoadjuvant chemotherapy
	pT factor refers to TNM classification
